# Supplementary material for: An integrated Java tool for generating amino acid sequence alignments with mapped secondary structure elements
Source: 3 Biotech. 2014 May 20;5(1):87–92. doi: 10.1007/s13205-014-0222-0 (PMC4327748; doi:10.1007/s13205-014-0222-0)
Supplement: Supplementary file 1 — Supplementary material 1 (ZIP 15968 kb) [file 13205_2014_222_MOESM1_ESM.zip]

Archive with 5 entries (5 files):
- 3biotech/assp_v0.99d_java1.6.jar
- 3biotech/assp_v0.9_manual.pdf
- 3biotech/benchmarking.zip
- 3biotech/sbal_v1.5_java1.6.jar
- 3biotech/sbal_v1.5_manual.pdf
